# Supplementary material for: Charting the complete elastic properties of inorganic crystalline compounds
Source: Sci Data. 2015 Mar 17;2:150009. doi: 10.1038/sdata.2015.9 (PMC4432655; doi:10.1038/sdata.2015.9)
Supplement: Supplementary file 1 [file sdata20159-isa1.zip]

Archive with 3 entries (3 files):
- i_Investigation.txt
- s_study_De_Jong.txt
- a_assay_De_Jong.txt
